# Supplementary material for: American Cranberry (Oxycoccus macrocarpus (Ait.) Pursh) Leaves Extract and Its Amino-Acids Preparation: The Phytochemical and Pharmacological Study
Source: Plants (Basel). 2023 May 17;12(10):2010. doi: 10.3390/plants12102010 (PMC10221213; doi:10.3390/plants12102010)
Supplement: Supplementary file 1 [file plants-12-02010-s001.zip]

Archive with 1 entries (1 files):
- plants-2381432-SI.pdf
